# Supplementary material for: Four new spider species of the Pholcus phungiformes species group (Araneae, Pholcidae) from South Korea
Source: Zookeys. 2026 Jun 30;1283:273–96. doi: 10.3897/zookeys.1283.184235 (PMC13342931; doi:10.3897/zookeys.1283.184235)
Supplement: XML Treatment for Pholcus [file zookeys.1283.184235-treatment1.xml]

<!DOCTYPE tp:taxon-treatment
  PUBLIC "-//TaxonX//DTD Taxonomic Treatment Publishing DTD v0 20100105//EN" "tax-treatment-NSO.dtd">
<tp:taxon-treatment xmlns:tp="http://www.plazi.org/taxpub"><tp:treatment-meta><kwd-group><label>Taxon classification</label><kwd>
                <named-content content-type="kingdom">Animalia</named-content>
              </kwd><kwd>
                <named-content content-type="order">Araneae</named-content>
              </kwd><kwd>
                <named-content content-type="family">Pholcidae</named-content>
              </kwd></kwd-group><mixed-citation publication-type="journal"><person-group><name><surname>Jang</surname><given-names>Chang Moon</given-names></name><name><surname>Yoo</surname><given-names>Jung Sun</given-names></name><name><surname>Lee</surname><given-names>Sue Yeon</given-names></name><name><surname>Kim</surname><given-names>Seung Tae</given-names></name></person-group><article-title>Four new spider species of the <italic><tp:taxon-name><tp:taxon-name-part taxon-name-part-type="genus" reg="Pholcus">Pholcus</tp:taxon-name-part> <tp:taxon-name-part taxon-name-part-type="species" reg="phungiformes">phungiformes</tp:taxon-name-part></tp:taxon-name></italic> species group (<tp:taxon-name><tp:taxon-name-part taxon-name-part-type="order" reg="Araneae">Araneae</tp:taxon-name-part></tp:taxon-name>, <tp:taxon-name><tp:taxon-name-part taxon-name-part-type="family" reg="Pholcidae">Pholcidae</tp:taxon-name-part></tp:taxon-name>) from South Korea</article-title><source>Zookeys</source><day>30</day><month>06</month><year>2026</year><volume>1283</volume><fpage>273</fpage><lpage>296</lpage><pub-id pub-id-type="doi">10.3897/zookeys.1283.184235</pub-id></mixed-citation></tp:treatment-meta><tp:nomenclature><label>Genus</label><tp:taxon-name><object-id xmlns:xlink="http://www.w3.org/1999/xlink" content-type="arpha" xlink:type="simple">DE4BE1B2-D673-5277-8F43-3CBCDE6801D4</object-id>
                    		<tp:taxon-name-part taxon-name-part-type="genus" reg="Pholcus">Pholcus</tp:taxon-name-part>
                    	</tp:taxon-name><tp:taxon-authority>Walckenaer, 1805</tp:taxon-authority></tp:nomenclature><tp:treatment-sec sec-type="Type species"><title>Type species.</title><p><italic><tp:taxon-name><tp:taxon-name-part taxon-name-part-type="genus" reg="Aranea">Aranea</tp:taxon-name-part> <tp:taxon-name-part taxon-name-part-type="species" reg="phalangioides">phalangioides</tp:taxon-name-part></tp:taxon-name></italic> Fuesslin, 1775.</p></tp:treatment-sec></tp:taxon-treatment>
