# Supplementary material for: Four new spider species of the Pholcus phungiformes species group (Araneae, Pholcidae) from South Korea
Source: Zookeys. 2026 Jun 30;1283:273–96. doi: 10.3897/zookeys.1283.184235 (PMC13342931; doi:10.3897/zookeys.1283.184235)
Supplement: XML Treatment for Pholcus baegamsan [file zookeys.1283.184235-treatment2.xml]

<!DOCTYPE tp:taxon-treatment
  PUBLIC "-//TaxonX//DTD Taxonomic Treatment Publishing DTD v0 20100105//EN" "tax-treatment-NSO.dtd">
<tp:taxon-treatment xmlns:tp="http://www.plazi.org/taxpub"><tp:treatment-meta><kwd-group><label>Taxon classification</label><kwd>
                <named-content content-type="kingdom">Animalia</named-content>
              </kwd><kwd>
                <named-content content-type="order">Araneae</named-content>
              </kwd><kwd>
                <named-content content-type="family">Pholcidae</named-content>
              </kwd></kwd-group><mixed-citation publication-type="journal"><person-group><name><surname>Jang</surname><given-names>Chang Moon</given-names></name><name><surname>Yoo</surname><given-names>Jung Sun</given-names></name><name><surname>Lee</surname><given-names>Sue Yeon</given-names></name><name><surname>Kim</surname><given-names>Seung Tae</given-names></name></person-group><article-title>Four new spider species of the <italic><tp:taxon-name><tp:taxon-name-part taxon-name-part-type="genus" reg="Pholcus">Pholcus</tp:taxon-name-part> <tp:taxon-name-part taxon-name-part-type="species" reg="phungiformes">phungiformes</tp:taxon-name-part></tp:taxon-name></italic> species group (<tp:taxon-name><tp:taxon-name-part taxon-name-part-type="order" reg="Araneae">Araneae</tp:taxon-name-part></tp:taxon-name>, <tp:taxon-name><tp:taxon-name-part taxon-name-part-type="family" reg="Pholcidae">Pholcidae</tp:taxon-name-part></tp:taxon-name>) from South Korea</article-title><source>Zookeys</source><day>30</day><month>06</month><year>2026</year><volume>1283</volume><fpage>273</fpage><lpage>296</lpage><pub-id pub-id-type="doi">10.3897/zookeys.1283.184235</pub-id></mixed-citation></tp:treatment-meta><tp:nomenclature><tp:taxon-name><object-id xmlns:xlink="http://www.w3.org/1999/xlink" content-type="arpha" xlink:type="simple">92F87D7A-9400-5688-A607-B35E389369AE</object-id>
                    		<tp:taxon-name-part taxon-name-part-type="genus" reg="Pholcus">Pholcus</tp:taxon-name-part> <tp:taxon-name-part taxon-name-part-type="species" reg="baegamsan">baegamsan</tp:taxon-name-part>
                    	
                    		<object-id xmlns:xlink="http://www.w3.org/1999/xlink" content-type="zoobank" xlink:type="simple">https://zoobank.org/5570141C-73D9-4BA5-8BAB-D013AE3ADAC2</object-id>
                    	</tp:taxon-name><tp:taxon-status xmlns:xlink="http://www.w3.org/1999/xlink" xlink:type="simple">sp. nov.</tp:taxon-status><xref ref-type="fig" rid="F2">Figs 2</xref><xref ref-type="fig" rid="F6">, 6 A, 7A</xref></tp:nomenclature><tp:treatment-sec sec-type="Material examined"><title>Material examined.</title><p><bold><italic>Holotype</italic></bold>. South Korea • ♂ (<abbrev xmlns:xlink="http://www.w3.org/1999/xlink" content-type="institution" xlink:title="National Institute of Biological Resources, Seoul, South Korea" xlink:type="simple">NIBR</abbrev>, #TTQXIV0000000271); Jeonbuk State; Sunchang-gun; Bokheung-myeon; Bongdeok-ri; Mt. Baegamsan; <named-content xmlns:xlink="http://www.w3.org/1999/xlink" content-type="dwc:verbatimCoordinates" xlink:type="simple">35°27.898'N, 126°52.662'E</named-content>; alt. 380 m; 25 September 2022; S.Y. Lee, C.M. Jang &amp; S.T. Kim leg. <bold><italic>Paratypes</italic></bold>. South Korea • ♀ (<abbrev xmlns:xlink="http://www.w3.org/1999/xlink" content-type="institution" xlink:title="National Institute of Biological Resources, Seoul, South Korea" xlink:type="simple">NIBR</abbrev>, #NIBRIV0000910317); • 2♂♂ (<abbrev xmlns:xlink="http://www.w3.org/1999/xlink" content-type="institution" xlink:title="Incheon and Konkuk University, Seoul, South Korea" xlink:type="simple">KKU</abbrev>, #<abbrev xmlns:xlink="http://www.w3.org/1999/xlink" content-type="institution" xlink:title="Incheon and Konkuk University, Seoul, South Korea" xlink:type="simple">KKU</abbrev>-ARA-Phol-20220925-01~02); • 2♀♀ (<abbrev xmlns:xlink="http://www.w3.org/1999/xlink" content-type="institution" xlink:title="Incheon and Konkuk University, Seoul, South Korea" xlink:type="simple">KKU</abbrev>, #<abbrev xmlns:xlink="http://www.w3.org/1999/xlink" content-type="institution" xlink:title="Incheon and Konkuk University, Seoul, South Korea" xlink:type="simple">KKU</abbrev>-ARA-Phol-20220925-03~04); same data as for holotype.</p></tp:treatment-sec><tp:treatment-sec sec-type="Diagnosis"><title>Diagnosis.</title><p><italic><tp:taxon-name><tp:taxon-name-part taxon-name-part-type="genus" reg="Pholcus">Pholcus</tp:taxon-name-part> <tp:taxon-name-part taxon-name-part-type="species" reg="baegamsan">baegamsan</tp:taxon-name-part></tp:taxon-name></italic> sp. nov. is similar to <italic><tp:taxon-name><tp:taxon-name-part taxon-name-part-type="genus" reg="Pholcus">Pholcus</tp:taxon-name-part> <tp:taxon-name-part taxon-name-part-type="species" reg="duryun">duryun</tp:taxon-name-part></tp:taxon-name></italic> Jang, Bae, Lee, Yoo &amp; Kim, 2023 (<xref ref-type="bibr" rid="B8">Jang et al. 2023</xref>: fig. 2E–K), but can be distinguished from the latter by the combination of the following characteristics: Males – uncus with angular protrusions with a pointed tip distally and angular protrusion proximally (Fig. <xref ref-type="fig" rid="F2">2H</xref>); procursus with a dorso-distal apophysis blunt and bend prolaterally (numbered 1 in Fig. <xref ref-type="fig" rid="F2">2H–J</xref>) vs uncus with angular protrusions with a truncated tip distally and round protrusion proximally; procursus with a triangular dorso-distal apophysis. Females – anterior arch recurved and pore plates oval (Fig. <xref ref-type="fig" rid="F2">2G</xref>) vs anterior arch straight, pore plates triangular.</p><fig id="F2" position="float" orientation="portrait"><object-id xmlns:xlink="http://www.w3.org/1999/xlink" content-type="doi" xlink:type="simple">10.3897/zookeys.1283.184235.figure2</object-id><object-id xmlns:xlink="http://www.w3.org/1999/xlink" content-type="arpha" xlink:type="simple">6D847999-3721-5D5B-B418-B6D5E12214AF</object-id><label>Figure 2.</label><caption><p><italic><tp:taxon-name><tp:taxon-name-part taxon-name-part-type="genus" reg="Pholcus">Pholcus</tp:taxon-name-part> <tp:taxon-name-part taxon-name-part-type="species" reg="baegamsan">baegamsan</tp:taxon-name-part></tp:taxon-name></italic> sp. nov. holotype male (<bold>A, C, D, H–K</bold>) and paratype female (<bold>B, E–G</bold>). <bold>A, B</bold>. Habitus (dorsal view); <bold>C, D</bold>. Chelicerae (<bold>C</bold>. Frontal view; <bold>D</bold>. Lateral view); <bold>E, F</bold>. Epigynum (<bold>E</bold>. Ventral view; <bold>F</bold>. Lateral view); <bold>G</bold>. Internal genitalia, dorsal view; <bold>H–J</bold>. Palp (<abbrev xmlns:xlink="http://www.w3.org/1999/xlink" xlink:title="dorso-distal apophysis" xlink:type="simple">1</abbrev> = dorso-distal apophysis, <abbrev xmlns:xlink="http://www.w3.org/1999/xlink" xlink:title="prolateral apophysis" xlink:type="simple">2</abbrev> = prolateral apophysis); <bold>K</bold>. Bulbal processes. Abbreviations: <abbrev xmlns:xlink="http://www.w3.org/1999/xlink" xlink:title="bulb" xlink:type="simple">B</abbrev> = bulb, <abbrev xmlns:xlink="http://www.w3.org/1999/xlink" xlink:title="distal apophysis" xlink:type="simple">DA</abbrev> = distal apophysis, <abbrev xmlns:xlink="http://www.w3.org/1999/xlink" xlink:title="embolus" xlink:type="simple">E</abbrev> = embolus, <abbrev xmlns:xlink="http://www.w3.org/1999/xlink" xlink:title="frontal apophysis" xlink:type="simple">FA</abbrev> = frontal apophysis, <abbrev xmlns:xlink="http://www.w3.org/1999/xlink" xlink:title="proximo-lateral apophysis" xlink:type="simple">PA</abbrev> = proximo-lateral apophysis, <abbrev xmlns:xlink="http://www.w3.org/1999/xlink" xlink:title="pore plate" xlink:type="simple">PP</abbrev> = pore plate, <abbrev xmlns:xlink="http://www.w3.org/1999/xlink" xlink:title="procursus" xlink:type="simple">Pr</abbrev> = procursus, <abbrev xmlns:xlink="http://www.w3.org/1999/xlink" xlink:title="prolatero-ventral modification" xlink:type="simple">Pvm</abbrev> = prolatero-ventral modification, <abbrev xmlns:xlink="http://www.w3.org/1999/xlink" xlink:title="uncus" xlink:type="simple">U</abbrev> = uncus. Scale bars in mm.</p></caption><graphic xmlns:xlink="http://www.w3.org/1999/xlink" xlink:href="zookeys-1283-273_article-184235__-g002.jpg" id="oo_1702868.jpg" position="float" orientation="portrait" xlink:type="simple"><uri content-type="original_file" xlink:type="simple">https://binary.pensoft.net/fig/1702868</uri></graphic></fig></tp:treatment-sec><tp:treatment-sec sec-type="Description"><title>Description.</title><p><bold>Male</bold> (holotype): Habitus as in Fig. <xref ref-type="fig" rid="F2">2A</xref>. Total length 5.43. Carapace: 1.72 long/1.79 wide. Eyes: ALE 0.18, <abbrev xmlns:xlink="http://www.w3.org/1999/xlink" xlink:title="anterior median eye" xlink:type="simple">AME</abbrev> 0.13, <abbrev xmlns:xlink="http://www.w3.org/1999/xlink" xlink:title="posterior lateral eye" xlink:type="simple">PLE</abbrev> 0.16, <abbrev xmlns:xlink="http://www.w3.org/1999/xlink" xlink:title="posterior median eye" xlink:type="simple">PME</abbrev> 0.16, <abbrev xmlns:xlink="http://www.w3.org/1999/xlink" xlink:title="distance between ALE-AME" xlink:type="simple">ALE-AME</abbrev> 0.04, <abbrev xmlns:xlink="http://www.w3.org/1999/xlink" xlink:title="distance between ALE-PLE" xlink:type="simple">ALE-PLE</abbrev> contiguous, <abbrev xmlns:xlink="http://www.w3.org/1999/xlink" xlink:title="distance between AMEs" xlink:type="simple">AME-AME</abbrev> 0.06, <abbrev xmlns:xlink="http://www.w3.org/1999/xlink" xlink:title="distance between AME–PME" xlink:type="simple">AME-PME</abbrev> 0.06, <abbrev xmlns:xlink="http://www.w3.org/1999/xlink" xlink:title="distance between PLE–PME" xlink:type="simple">PLE-PME</abbrev> 0.04, <abbrev xmlns:xlink="http://www.w3.org/1999/xlink" xlink:title="distance between PMEs in the eye region" xlink:type="simple">PME-PME</abbrev> 0.26. Chelicera: 0.89 long/0.28 wide. Legs: I 46.87 (11.79, 0.75, 12.05, 19.86, 2.42), II 30.98 (8.38, 0.74, 7.89, 12.47, 1.50), III 21.04 (6.11, 0.66, 5.04, 8.14, 1.09), IV 28.22 (8.09, 0.61, 7.10, 11.18, 1.24), tibia I <abbrev xmlns:xlink="http://www.w3.org/1999/xlink" xlink:title="length/diameter in the leg measurement" xlink:type="simple">L/d</abbrev> 72. Abdomen: 3.57 long/1.62 wide.</p><p>Carapace pale yellowish brown, cephalic region with pale blackish brown median and marginal bands, thoracic region with pale blackish brown radial and marginal bands (Fig. <xref ref-type="fig" rid="F2">2A</xref>). Chelicera with three apophyses; blunt proximo-lateral apophysis diagonally upward and protruding out of chelicera, short and blunt frontal apophysis protruding forward, and thick and pointed distal apophysis diagonally downward (Fig. <xref ref-type="fig" rid="F2">2C, D</xref>). Legs yellowish brown, retrolateral trichobothrium on tibia I at 7% proximally, tarsus I with &lt; 30 indistinct and irregular pseudosegments except 10 distally, leg formula I-II-IV-III. Abdomen cylindrical, pale and dull yellowish brown with an elongate, longitudinal cardiac pattern and numerous black irregular spots (Fig. <xref ref-type="fig" rid="F2">2A</xref>). Palp (Fig. <xref ref-type="fig" rid="F2">2H–K</xref>): trochanter apophysis ~0.24× as long as femur, spatulate, broad, distally rounded (Fig. <xref ref-type="fig" rid="F2">2J</xref>); palpal tibia with a rectangular prolatero-ventral modification (Fig. <xref ref-type="fig" rid="F2">2H</xref>); bulb pale yellowish brown, cordiform, appendix absent (Fig. <xref ref-type="fig" rid="F2">2H, K</xref>); uncus dark blackish brown with angular protrusions with a pointed tip distally and angular protrusion with a roundly granulated surface proximally, pseudo-appendix absent (Fig. <xref ref-type="fig" rid="F2">2H, K</xref>); embolus un-modified, weakly sclerotized with some semi-transparent distal fringed processes (Fig. <xref ref-type="fig" rid="F2">2H, K</xref>); procursus large and brown with dark blackish brown margin, distinct ventral knee present, strongly sclerotized, two apophyses present, dorso-distal apophysis blunt and bend prolaterally (numbered 1 in Fig. <xref ref-type="fig" rid="F2">2H–J</xref>), prolateral apophysis strongly curved ventrally (numbered 2 in Fig. <xref ref-type="fig" rid="F2">2H–J</xref>); a single long, translucent spine on the dorsal ridge (Fig. <xref ref-type="fig" rid="F6">6A</xref>).</p><p><bold>Female</bold> (paratype): General appearance similar to male, habitus as in Fig. <xref ref-type="fig" rid="F2">2B</xref>. Total length 4.98. Carapace: 1.55 long/1.63 wide. Eyes: ALE 0.16, <abbrev xmlns:xlink="http://www.w3.org/1999/xlink" xlink:title="anterior median eye" xlink:type="simple">AME</abbrev> 0.10, <abbrev xmlns:xlink="http://www.w3.org/1999/xlink" xlink:title="posterior lateral eye" xlink:type="simple">PLE</abbrev> 0.14, <abbrev xmlns:xlink="http://www.w3.org/1999/xlink" xlink:title="posterior median eye" xlink:type="simple">PME</abbrev> 0.15, <abbrev xmlns:xlink="http://www.w3.org/1999/xlink" xlink:title="distance between ALE-AME" xlink:type="simple">ALE-AME</abbrev> 0.04, <abbrev xmlns:xlink="http://www.w3.org/1999/xlink" xlink:title="distance between ALE-PLE" xlink:type="simple">ALE-PLE</abbrev> contiguous, <abbrev xmlns:xlink="http://www.w3.org/1999/xlink" xlink:title="distance between AMEs" xlink:type="simple">AME-AME</abbrev> 0.06, <abbrev xmlns:xlink="http://www.w3.org/1999/xlink" xlink:title="distance between AME–PME" xlink:type="simple">AME-PME</abbrev> 0.06, <abbrev xmlns:xlink="http://www.w3.org/1999/xlink" xlink:title="distance between PLE–PME" xlink:type="simple">PLE-PME</abbrev> 0.03, <abbrev xmlns:xlink="http://www.w3.org/1999/xlink" xlink:title="distance between PMEs in the eye region" xlink:type="simple">PME-PME</abbrev> 0.21. Legs: I 29.63 (7.46, 0.59, 7.67, 12.09, 1.82), II 20.92 (5.76, 0.62, 5.23, 8.05, 1.26), III 15.39 (4.33, 0.54, 3.72, 5.78, 1.02), IV 21.16 (6.28, 0.51, 5.22, 7.94, 1.21), tibia I <abbrev xmlns:xlink="http://www.w3.org/1999/xlink" xlink:title="length/diameter in the leg measurement" xlink:type="simple">L/d</abbrev> 42. Abdomen: 3.32 long/1.48 wide.</p><p>Epigynum (Fig. <xref ref-type="fig" rid="F2">2E, F</xref>): subcircular, length and width approximately subequal, anterior epigynal plate sclerotized and triangular, strongly recurved posteromedially with slightly sclerotized and bulged posterolateral margins, posterior epigynal plate narrow, knob short and thick with a blunt tip. Internal genitalia (Fig. <xref ref-type="fig" rid="F2">2G</xref>): anterior arch slightly recurved, pore plates oval, separated far from the anterior arch, separated far from each other, both margins membranous.</p></tp:treatment-sec><tp:treatment-sec sec-type="Variation"><title>Variation.</title><p>Tibia I in three males (holotype and paratypes): 12.05, 10.03, 11.62. Tibia I in three females (paratypes): 7.67, 7.53, 8.20.</p></tp:treatment-sec><tp:treatment-sec sec-type="Habitat"><title>Habitat.</title><p>The species was hand-collected from rocky areas, such as rock walls and beneath rocks, in mountainous mixed forests (Fig. <xref ref-type="fig" rid="F1">1B</xref>).</p></tp:treatment-sec><tp:treatment-sec sec-type="Distribution"><title>Distribution.</title><p>Korea (Mt. Baegamsan, Sunchang-gun, Jeonbuk State) (Fig. <xref ref-type="fig" rid="F1">1A</xref>).</p></tp:treatment-sec><tp:treatment-sec sec-type="Etymology"><title>Etymology.</title><p>The specific name is a noun in apposition referring to the type locality, Mt. Baegamsan, Sunchang-gun, Jeonbuk State.</p></tp:treatment-sec><tp:treatment-sec><!--Section generated to contain objects referenced in tp:taxon-treatment.--><fig id="F6" position="float" orientation="portrait"><object-id xmlns:xlink="http://www.w3.org/1999/xlink" content-type="doi" xlink:type="simple">10.3897/zookeys.1283.184235.figure6</object-id><object-id xmlns:xlink="http://www.w3.org/1999/xlink" content-type="arpha" xlink:type="simple">84F0F762-D002-5F24-BE87-0FC3626BBE52</object-id><label>Figure 6.</label><caption><p>Dorsal spines. <bold>A</bold>. <italic><tp:taxon-name><tp:taxon-name-part taxon-name-part-type="genus" reg="Pholcus">Pholcus</tp:taxon-name-part> <tp:taxon-name-part taxon-name-part-type="species" reg="baegamsan">baegamsan</tp:taxon-name-part></tp:taxon-name></italic> sp. nov.; <bold>B</bold>. <italic><tp:taxon-name><tp:taxon-name-part taxon-name-part-type="genus" reg="Pholcus">Pholcus</tp:taxon-name-part> <tp:taxon-name-part taxon-name-part-type="species" reg="hongcheon">hongcheon</tp:taxon-name-part></tp:taxon-name></italic> sp. nov.; <bold>C</bold>. <italic><tp:taxon-name><tp:taxon-name-part taxon-name-part-type="genus" reg="Pholcus">Pholcus</tp:taxon-name-part> <tp:taxon-name-part taxon-name-part-type="species" reg="namhae">namhae</tp:taxon-name-part></tp:taxon-name></italic> sp. nov.; <bold>D</bold>. <italic><tp:taxon-name><tp:taxon-name-part taxon-name-part-type="genus" reg="Pholcus">Pholcus</tp:taxon-name-part> <tp:taxon-name-part taxon-name-part-type="species" reg="yeongcheon">yeongcheon</tp:taxon-name-part></tp:taxon-name></italic> sp. nov. (arrow points to a dorsal spine). Scale bars: 0.3 mm.</p></caption><graphic xmlns:xlink="http://www.w3.org/1999/xlink" xlink:href="zookeys-1283-273_article-184235__-g006.jpg" id="oo_1702872.jpg" position="float" orientation="portrait" xlink:type="simple"><uri content-type="original_file" xlink:type="simple">https://binary.pensoft.net/fig/1702872</uri></graphic></fig><fig id="F1" position="float" orientation="portrait"><object-id xmlns:xlink="http://www.w3.org/1999/xlink" content-type="doi" xlink:type="simple">10.3897/zookeys.1283.184235.figure1</object-id><object-id xmlns:xlink="http://www.w3.org/1999/xlink" content-type="arpha" xlink:type="simple">6A17480C-C4CC-5293-AD3E-F26DEF42F321</object-id><label>Figure 1.</label><caption><p>Distribution records and habitats of the new species. <bold>A</bold>. Distribution map; <bold>B</bold>. Mt. Baegamsan, Sunchang-gun (type locality of <italic><tp:taxon-name><tp:taxon-name-part taxon-name-part-type="genus" reg="Pholcus">P.</tp:taxon-name-part> <tp:taxon-name-part taxon-name-part-type="species" reg="baegamsan">baegamsan</tp:taxon-name-part></tp:taxon-name></italic> sp. nov.); <bold>C</bold>. Mt. Garisan, Hongcheon-gun (type locality of <italic><tp:taxon-name><tp:taxon-name-part taxon-name-part-type="genus" reg="Pholcus">P.</tp:taxon-name-part> <tp:taxon-name-part taxon-name-part-type="species" reg="hongcheon">hongcheon</tp:taxon-name-part></tp:taxon-name></italic> sp. nov.); <bold>D</bold>. Boriam Temple, Namhae-gun (type locality of <italic><tp:taxon-name><tp:taxon-name-part taxon-name-part-type="genus" reg="Pholcus">P.</tp:taxon-name-part> <tp:taxon-name-part taxon-name-part-type="species" reg="namhae">namhae</tp:taxon-name-part></tp:taxon-name></italic> sp. nov.); <bold>E</bold>. Mt. Hwasan, Yeongcheon-si (type locality of <italic><tp:taxon-name><tp:taxon-name-part taxon-name-part-type="genus" reg="Pholcus">P.</tp:taxon-name-part> <tp:taxon-name-part taxon-name-part-type="species" reg="yeongcheon">yeongcheon</tp:taxon-name-part></tp:taxon-name></italic> sp. nov.).</p></caption><graphic xmlns:xlink="http://www.w3.org/1999/xlink" xlink:href="zookeys-1283-273_article-184235__-g001.jpg" id="oo_1702867.jpg" position="float" orientation="portrait" xlink:type="simple"><uri content-type="original_file" xlink:type="simple">https://binary.pensoft.net/fig/1702867</uri></graphic></fig></tp:treatment-sec><ref-list><ref id="B8"><mixed-citation xmlns:xlink="http://www.w3.org/1999/xlink" xlink:type="simple">Jang CM, Bae YS, Lee SY, Yoo JS, Kim ST (2023) Five new species of the <italic><tp:taxon-name><tp:taxon-name-part taxon-name-part-type="genus">Pholcus</tp:taxon-name-part> <tp:taxon-name-part taxon-name-part-type="species">phungiformes</tp:taxon-name-part></tp:taxon-name></italic> species group (<tp:taxon-name><tp:taxon-name-part taxon-name-part-type="order">Araneae</tp:taxon-name-part></tp:taxon-name>, <tp:taxon-name><tp:taxon-name-part taxon-name-part-type="family">Pholcidae</tp:taxon-name-part></tp:taxon-name>) from South Korea. ZooKeys 1178: 97–114. <ext-link xlink:href="10.3897/zookeys.1178.104780" ext-link-type="doi" xlink:type="simple">https://doi.org/10.3897/zookeys.1178.104780</ext-link></mixed-citation></ref></ref-list></tp:taxon-treatment>
