# Supplementary material for: Four new spider species of the Pholcus phungiformes species group (Araneae, Pholcidae) from South Korea
Source: Zookeys. 2026 Jun 30;1283:273–96. doi: 10.3897/zookeys.1283.184235 (PMC13342931; doi:10.3897/zookeys.1283.184235)
Supplement: XML Treatment for Pholcus hongcheon [file zookeys.1283.184235-treatment3.xml]

<!DOCTYPE tp:taxon-treatment
  PUBLIC "-//TaxonX//DTD Taxonomic Treatment Publishing DTD v0 20100105//EN" "tax-treatment-NSO.dtd">
<tp:taxon-treatment xmlns:tp="http://www.plazi.org/taxpub"><tp:treatment-meta><kwd-group><label>Taxon classification</label><kwd>
                <named-content content-type="kingdom">Animalia</named-content>
              </kwd><kwd>
                <named-content content-type="order">Araneae</named-content>
              </kwd><kwd>
                <named-content content-type="family">Pholcidae</named-content>
              </kwd></kwd-group><mixed-citation publication-type="journal"><person-group><name><surname>Jang</surname><given-names>Chang Moon</given-names></name><name><surname>Yoo</surname><given-names>Jung Sun</given-names></name><name><surname>Lee</surname><given-names>Sue Yeon</given-names></name><name><surname>Kim</surname><given-names>Seung Tae</given-names></name></person-group><article-title>Four new spider species of the <italic><tp:taxon-name><tp:taxon-name-part taxon-name-part-type="genus" reg="Pholcus">Pholcus</tp:taxon-name-part> <tp:taxon-name-part taxon-name-part-type="species" reg="phungiformes">phungiformes</tp:taxon-name-part></tp:taxon-name></italic> species group (<tp:taxon-name><tp:taxon-name-part taxon-name-part-type="order" reg="Araneae">Araneae</tp:taxon-name-part></tp:taxon-name>, <tp:taxon-name><tp:taxon-name-part taxon-name-part-type="family" reg="Pholcidae">Pholcidae</tp:taxon-name-part></tp:taxon-name>) from South Korea</article-title><source>Zookeys</source><day>30</day><month>06</month><year>2026</year><volume>1283</volume><fpage>273</fpage><lpage>296</lpage><pub-id pub-id-type="doi">10.3897/zookeys.1283.184235</pub-id></mixed-citation></tp:treatment-meta><tp:nomenclature><tp:taxon-name><object-id xmlns:xlink="http://www.w3.org/1999/xlink" content-type="arpha" xlink:type="simple">269B0F1D-427A-5EDC-ADF3-E8CAC1B81D7B</object-id>
                    		<tp:taxon-name-part taxon-name-part-type="genus" reg="Pholcus">Pholcus</tp:taxon-name-part> <tp:taxon-name-part taxon-name-part-type="species" reg="hongcheon">hongcheon</tp:taxon-name-part>
                    	
                    		<object-id xmlns:xlink="http://www.w3.org/1999/xlink" content-type="zoobank" xlink:type="simple">https://zoobank.org/086FAC2E-173D-4E5D-A654-052F672432BC</object-id>
                    	</tp:taxon-name><tp:taxon-status xmlns:xlink="http://www.w3.org/1999/xlink" xlink:type="simple">sp. nov.</tp:taxon-status><xref ref-type="fig" rid="F3">Figs 3</xref><xref ref-type="fig" rid="F6">, 6 B, 7B</xref></tp:nomenclature><tp:treatment-sec sec-type="Material examined"><title>Material examined.</title><p><bold><italic>Holotype</italic></bold>. South Korea • ♂ (<abbrev xmlns:xlink="http://www.w3.org/1999/xlink" content-type="institution" xlink:title="National Institute of Biological Resources, Seoul, South Korea" xlink:type="simple">NIBR</abbrev>, #TTQXIV0000000272); Gangwon-do; Hongcheon-gun; Hwachon-myeon; Yasidae-ri; Mt. Garisan; <named-content xmlns:xlink="http://www.w3.org/1999/xlink" content-type="dwc:verbatimCoordinates" xlink:type="simple">37°49.484'N, 127°57.305'E</named-content>; alt. 280 m; 29 July 2023, C.M. Jang &amp; S.T. Kim leg. <bold><italic>Paratypes</italic></bold>. South Korea • ♀ (<abbrev xmlns:xlink="http://www.w3.org/1999/xlink" content-type="institution" xlink:title="National Institute of Biological Resources, Seoul, South Korea" xlink:type="simple">NIBR</abbrev>, #NIBRIV0000910315); same data as for holotype • 2♂♂ (<abbrev xmlns:xlink="http://www.w3.org/1999/xlink" content-type="institution" xlink:title="Incheon and Konkuk University, Seoul, South Korea" xlink:type="simple">KKU</abbrev>, #<abbrev xmlns:xlink="http://www.w3.org/1999/xlink" content-type="institution" xlink:title="Incheon and Konkuk University, Seoul, South Korea" xlink:type="simple">KKU</abbrev>-ARA-Phol-20230908-01~02); • 2♀♀ (<abbrev xmlns:xlink="http://www.w3.org/1999/xlink" content-type="institution" xlink:title="Incheon and Konkuk University, Seoul, South Korea" xlink:type="simple">KKU</abbrev>, #<abbrev xmlns:xlink="http://www.w3.org/1999/xlink" content-type="institution" xlink:title="Incheon and Konkuk University, Seoul, South Korea" xlink:type="simple">KKU</abbrev>-ARA-Phol-20230908-03~04); same locality as for holotype; 8 September 2023; C.M. Jang &amp; S.T. Kim leg.</p></tp:treatment-sec><tp:treatment-sec sec-type="Diagnosis"><title>Diagnosis.</title><p><italic><tp:taxon-name><tp:taxon-name-part taxon-name-part-type="genus" reg="Pholcus">Pholcus</tp:taxon-name-part> <tp:taxon-name-part taxon-name-part-type="species" reg="hongcheon">hongcheon</tp:taxon-name-part></tp:taxon-name></italic> sp. nov. is similar to <italic><tp:taxon-name><tp:taxon-name-part taxon-name-part-type="genus" reg="Pholcus">Pholcus</tp:taxon-name-part> <tp:taxon-name-part taxon-name-part-type="species" reg="deokjeok">deokjeok</tp:taxon-name-part></tp:taxon-name></italic> Jang, Yoo, Kim &amp; Bae, 2025 (<xref ref-type="bibr" rid="B9">Jang et al. 2025a</xref>: fig. 2e–k), but can be distinguished from the latter by the combination of the following characteristics: Males – uncus square with a pointed tip distally, pseudo-appendix thick and sickle-shaped (Fig. <xref ref-type="fig" rid="F3">3H, K</xref>); procursus with three apophyses, dorso-distal apophysis large and thick (numbered 1 in Fig. <xref ref-type="fig" rid="F3">3H–J</xref>), ventro-distal apophysis round (numbered <abbrev xmlns:xlink="http://www.w3.org/1999/xlink" xlink:title="prolateral apophysis" xlink:type="simple">2</abbrev> in Fig. <xref ref-type="fig" rid="F3">3H–J</xref>), retrolatero-distal apophysis absent, vs uncus rounded square without a pointed tip distally, two pseudo-appendices thick and slightly curved; procursus with four apophyses, dorso-distal apophysis large and slender, ventro-distal apophysis large and claw-shaped, retrolatero-distal apophysis present.</p><fig id="F3" position="float" orientation="portrait"><object-id xmlns:xlink="http://www.w3.org/1999/xlink" content-type="doi" xlink:type="simple">10.3897/zookeys.1283.184235.figure3</object-id><object-id xmlns:xlink="http://www.w3.org/1999/xlink" content-type="arpha" xlink:type="simple">27E02D30-05DA-5BFD-874C-9BD3AD05DAED</object-id><label>Figure 3.</label><caption><p><italic><tp:taxon-name><tp:taxon-name-part taxon-name-part-type="genus" reg="Pholcus">Pholcus</tp:taxon-name-part> <tp:taxon-name-part taxon-name-part-type="species" reg="hongcheon">hongcheon</tp:taxon-name-part></tp:taxon-name></italic> sp. nov. holotype male (<bold>A, C, D, H–K</bold>) and paratype female (<bold>B, E–G</bold>). <bold>A, B</bold>. Habitus (dorsal view); <bold>C, D</bold>. Chelicerae (<bold>C</bold>. Frontal view; <bold>D</bold>. Lateral view); <bold>E, F</bold>. Epigynum (<bold>E</bold>. Ventral view; <bold>F</bold>. Lateral view); <bold>G</bold>. Internal genitalia, dorsal view; <bold>H–J</bold>. Palp (<abbrev xmlns:xlink="http://www.w3.org/1999/xlink" xlink:title="dorso-distal apophysis" xlink:type="simple">1</abbrev> = dorso-distal apophysis, <abbrev xmlns:xlink="http://www.w3.org/1999/xlink" xlink:title="ventro-distal apophysis" xlink:type="simple">2</abbrev> = ventro-distal apophysis, <abbrev xmlns:xlink="http://www.w3.org/1999/xlink" xlink:title="prolateral apophysis" xlink:type="simple">3</abbrev> = prolateral apophysis); <bold>K</bold>. Bulbal processes. Abbreviations: <abbrev xmlns:xlink="http://www.w3.org/1999/xlink" xlink:title="bulb" xlink:type="simple">B</abbrev> = bulb, <abbrev xmlns:xlink="http://www.w3.org/1999/xlink" xlink:title="distal apophysis" xlink:type="simple">DA</abbrev> = distal apophysis, <abbrev xmlns:xlink="http://www.w3.org/1999/xlink" xlink:title="embolus" xlink:type="simple">E</abbrev> = embolus, <abbrev xmlns:xlink="http://www.w3.org/1999/xlink" xlink:title="frontal apophysis" xlink:type="simple">FA</abbrev> = frontal apophysis, <abbrev xmlns:xlink="http://www.w3.org/1999/xlink" xlink:title="proximo-lateral apophysis" xlink:type="simple">PA</abbrev> = proximo-lateral apophysis, <abbrev xmlns:xlink="http://www.w3.org/1999/xlink" xlink:title="pseudo-appendix" xlink:type="simple">Pa</abbrev> = pseudo-appendix, <abbrev xmlns:xlink="http://www.w3.org/1999/xlink" xlink:title="pore plate" xlink:type="simple">PP</abbrev> = pore plate, <abbrev xmlns:xlink="http://www.w3.org/1999/xlink" xlink:title="procursus" xlink:type="simple">Pr</abbrev> = procursus, <abbrev xmlns:xlink="http://www.w3.org/1999/xlink" xlink:title="prolatero-ventral modification" xlink:type="simple">Pvm</abbrev> = prolatero-ventral modification, <abbrev xmlns:xlink="http://www.w3.org/1999/xlink" xlink:title="uncus" xlink:type="simple">U</abbrev> = uncus. Scale bars in mm.</p></caption><graphic xmlns:xlink="http://www.w3.org/1999/xlink" xlink:href="zookeys-1283-273_article-184235__-g003.jpg" id="oo_1702869.jpg" position="float" orientation="portrait" xlink:type="simple"><uri content-type="original_file" xlink:type="simple">https://binary.pensoft.net/fig/1702869</uri></graphic></fig><p>Females – anterior epigynal plate semi-circular and slightly recurved posteriorly, with posterolateral margins slightly sclerotized and protruding, posterior epigynal plate narrow, knob short, unsclerotized (Fig. <xref ref-type="fig" rid="F3">3E, F</xref>) vs anterior epigynal plate triangular and sinuous posteriorly, posterolateral margins slightly sclerotized and not protruding, posterior epigynal plate broad, knob very short, sclerotized; anterior arch slightly recurved, pore plates large and elongate oval (Fig. <xref ref-type="fig" rid="F3">3G</xref>) vs anterior arch straight, pore plates semicircular.</p></tp:treatment-sec><tp:treatment-sec sec-type="Description"><title>Description.</title><p><bold>Male</bold> (holotype): Habitus as in Fig. <xref ref-type="fig" rid="F3">3A</xref>. Total length 5.51. Carapace: 1.65 long/1.83 wide. Eyes: ALE 0.18, <abbrev xmlns:xlink="http://www.w3.org/1999/xlink" xlink:title="anterior median eye" xlink:type="simple">AME</abbrev> 0.12, <abbrev xmlns:xlink="http://www.w3.org/1999/xlink" xlink:title="posterior lateral eye" xlink:type="simple">PLE</abbrev> 0.17, <abbrev xmlns:xlink="http://www.w3.org/1999/xlink" xlink:title="posterior median eye" xlink:type="simple">PME</abbrev> 0.16, <abbrev xmlns:xlink="http://www.w3.org/1999/xlink" xlink:title="distance between ALE-AME" xlink:type="simple">ALE-AME</abbrev> 0.06, <abbrev xmlns:xlink="http://www.w3.org/1999/xlink" xlink:title="distance between ALE-PLE" xlink:type="simple">ALE-PLE</abbrev> contiguous, <abbrev xmlns:xlink="http://www.w3.org/1999/xlink" xlink:title="distance between AMEs" xlink:type="simple">AME-AME</abbrev> 0.05, <abbrev xmlns:xlink="http://www.w3.org/1999/xlink" xlink:title="distance between AME–PME" xlink:type="simple">AME-PME</abbrev> 0.06, <abbrev xmlns:xlink="http://www.w3.org/1999/xlink" xlink:title="distance between PLE–PME" xlink:type="simple">PLE-PME</abbrev> 0.07, <abbrev xmlns:xlink="http://www.w3.org/1999/xlink" xlink:title="distance between PMEs in the eye region" xlink:type="simple">PME-PME</abbrev> 0.25. Legs: I 47.60 (11.85, 0.71, 12.18, 20.30, 2.56), II 31.45 (8.53, 0.72, 7.87, 12.67, 1.66), III 21.74 (6.30, 0.62, 5.37, 8.27, 1.18), IV 28.60 (8.35, 0.60, 7.09, 11.12, 1.44), tibia I <abbrev xmlns:xlink="http://www.w3.org/1999/xlink" xlink:title="length/diameter in the leg measurement" xlink:type="simple">L/d</abbrev> 66. Abdomen: 3.72 long/1.59 wide.</p><p>Carapace pale yellowish brown, cephalic region with pale blackish brown median and marginal bands, thoracic region with pale blackish brown radial and marginal bands (Fig. <xref ref-type="fig" rid="F3">3A</xref>). Chelicera with three apophyses; blunt proximo-lateral apophysis diagonally upward and protruding out of chelicera, short and blunt frontal apophysis protruding forward, and thick and pointed distal apophysis diagonally downward (Fig. <xref ref-type="fig" rid="F3">3C, D</xref>). Legs yellowish brown, retrolateral trichobothrium on tibia I at 5% proximally, tarsus I with &lt; 40 indistinct and irregular pseudosegments except 12 distally, leg formula I-II-IV-III. Abdomen cylindrical, pale and dull yellowish brown with an elongate, longitudinal cardiac pattern and numerous black irregular spots (Fig. <xref ref-type="fig" rid="F3">3A</xref>). Palp (Fig. <xref ref-type="fig" rid="F3">3H–K</xref>): trochanter apophysis ~0.42× as long as femur, straight, slender, distally blunt (Fig. <xref ref-type="fig" rid="F3">3H, J</xref>); palpal tibia with a rectangular prolatero-ventral modification (Fig. <xref ref-type="fig" rid="F3">3H</xref>); bulb pale yellowish brown, cordiform, appendix absent (Fig. <xref ref-type="fig" rid="F3">3H, K</xref>); uncus dark blackish brown and square with a pointed tip distally, pseudo-appendix thick and sickle-shaped (Fig. <xref ref-type="fig" rid="F3">3H, K</xref>); embolus unmodified, weakly sclerotized with some semi-transparent distal fringed processes (Fig. <xref ref-type="fig" rid="F3">3H, K</xref>); procursus large and brown with dark blackish brown margin, distinct ventral knee present, strongly sclerotized, three apophyses present, dorso-distal apophysis large and triangular (numbered 1 in Fig. <xref ref-type="fig" rid="F3">3H–J</xref>), ventro-distal apophysis round (numbered 2 in Fig. <xref ref-type="fig" rid="F3">3H–J</xref>), prolatero-distal apophysis membranous with a pointed tip (numbered 3 in Fig. <xref ref-type="fig" rid="F3">3H–J</xref>); a single stout, black spine on the dorsal ridge (Fig. <xref ref-type="fig" rid="F6">6B</xref>).</p><p><bold>Female</bold> (paratype): General appearance similar to male, habitus as in Fig. <xref ref-type="fig" rid="F3">3B</xref>. Total length 5.83. Carapace: 1.64 long/1.75 wide. Eyes: ALE 0.16, <abbrev xmlns:xlink="http://www.w3.org/1999/xlink" xlink:title="anterior median eye" xlink:type="simple">AME</abbrev> 0.11, <abbrev xmlns:xlink="http://www.w3.org/1999/xlink" xlink:title="posterior lateral eye" xlink:type="simple">PLE</abbrev> 0.16, <abbrev xmlns:xlink="http://www.w3.org/1999/xlink" xlink:title="posterior median eye" xlink:type="simple">PME</abbrev> 0.14, <abbrev xmlns:xlink="http://www.w3.org/1999/xlink" xlink:title="distance between ALE-AME" xlink:type="simple">ALE-AME</abbrev> 0.06, <abbrev xmlns:xlink="http://www.w3.org/1999/xlink" xlink:title="distance between ALE-PLE" xlink:type="simple">ALE-PLE</abbrev> contiguous, <abbrev xmlns:xlink="http://www.w3.org/1999/xlink" xlink:title="distance between AMEs" xlink:type="simple">AME-AME</abbrev> 0.05, <abbrev xmlns:xlink="http://www.w3.org/1999/xlink" xlink:title="distance between AME–PME" xlink:type="simple">AME-PME</abbrev> 0.05, <abbrev xmlns:xlink="http://www.w3.org/1999/xlink" xlink:title="distance between PLE–PME" xlink:type="simple">PLE-PME</abbrev> 0.04, <abbrev xmlns:xlink="http://www.w3.org/1999/xlink" xlink:title="distance between PMEs in the eye region" xlink:type="simple">PME-PME</abbrev> 0.21. Legs: I 33.98 (8.42, 0.66, 8.64, 14.04, 2.22), II 23.50 (6.43, 0.68, 5.92, 9.21, 1.26), III 17.05 (4.91, 0.61, 4.20, 6.34, 0.99), IV 22.86 (6.72, 0.59, 5.84, 8.58, 1.13), tibia I <abbrev xmlns:xlink="http://www.w3.org/1999/xlink" xlink:title="length/diameter in the leg measurement" xlink:type="simple">L/d</abbrev> 49. Abdomen: 3.89 long/2.54 wide.</p><p>Epigynum (Fig. <xref ref-type="fig" rid="F3">3E, F</xref>): subcircular, length and width approximately subequal, anterior epigynal plate semi-circular and unsclerotized and slightly recurved posteriorly, posterolateral margins slightly sclerotized and protruding, posterior epigynal plate narrow, knob short, small, unsclerotized with a blunt tip. Internal genitalia (Fig. <xref ref-type="fig" rid="F3">3G</xref>): anterior arch slightly recurved, pore plates large and elongate oval, contiguous with the anterior arch, separated far from each other, both margins membranous.</p></tp:treatment-sec><tp:treatment-sec sec-type="Variation"><title>Variation.</title><p>Tibia I in three males (holotype and paratypes): 12.18, 14.37, 13.49. Tibia I in three females (paratypes): 8.64, 8.90, 8.93.</p></tp:treatment-sec><tp:treatment-sec sec-type="Habitat"><title>Habitat.</title><p>The species was hand-collected from rocky areas, such as rock walls and beneath rocks, in mountainous mixed forests (Fig. <xref ref-type="fig" rid="F1">1C</xref>).</p></tp:treatment-sec><tp:treatment-sec sec-type="Distribution"><title>Distribution.</title><p>Korea (Mt. Garisan, Hongcheon-gun, Gangwon-do) (Fig. <xref ref-type="fig" rid="F1">1A</xref>).</p></tp:treatment-sec><tp:treatment-sec sec-type="Etymology"><title>Etymology.</title><p>The specific name is a noun in apposition referring to the type locality, Hongcheon-gun, Gangwon-do.</p></tp:treatment-sec><tp:treatment-sec><!--Section generated to contain objects referenced in tp:taxon-treatment.--><fig id="F6" position="float" orientation="portrait"><object-id xmlns:xlink="http://www.w3.org/1999/xlink" content-type="doi" xlink:type="simple">10.3897/zookeys.1283.184235.figure6</object-id><object-id xmlns:xlink="http://www.w3.org/1999/xlink" content-type="arpha" xlink:type="simple">84F0F762-D002-5F24-BE87-0FC3626BBE52</object-id><label>Figure 6.</label><caption><p>Dorsal spines. <bold>A</bold>. <italic><tp:taxon-name><tp:taxon-name-part taxon-name-part-type="genus" reg="Pholcus">Pholcus</tp:taxon-name-part> <tp:taxon-name-part taxon-name-part-type="species" reg="baegamsan">baegamsan</tp:taxon-name-part></tp:taxon-name></italic> sp. nov.; <bold>B</bold>. <italic><tp:taxon-name><tp:taxon-name-part taxon-name-part-type="genus" reg="Pholcus">Pholcus</tp:taxon-name-part> <tp:taxon-name-part taxon-name-part-type="species" reg="hongcheon">hongcheon</tp:taxon-name-part></tp:taxon-name></italic> sp. nov.; <bold>C</bold>. <italic><tp:taxon-name><tp:taxon-name-part taxon-name-part-type="genus" reg="Pholcus">Pholcus</tp:taxon-name-part> <tp:taxon-name-part taxon-name-part-type="species" reg="namhae">namhae</tp:taxon-name-part></tp:taxon-name></italic> sp. nov.; <bold>D</bold>. <italic><tp:taxon-name><tp:taxon-name-part taxon-name-part-type="genus" reg="Pholcus">Pholcus</tp:taxon-name-part> <tp:taxon-name-part taxon-name-part-type="species" reg="yeongcheon">yeongcheon</tp:taxon-name-part></tp:taxon-name></italic> sp. nov. (arrow points to a dorsal spine). Scale bars: 0.3 mm.</p></caption><graphic xmlns:xlink="http://www.w3.org/1999/xlink" xlink:href="zookeys-1283-273_article-184235__-g006.jpg" id="oo_1702872.jpg" position="float" orientation="portrait" xlink:type="simple"><uri content-type="original_file" xlink:type="simple">https://binary.pensoft.net/fig/1702872</uri></graphic></fig><fig id="F1" position="float" orientation="portrait"><object-id xmlns:xlink="http://www.w3.org/1999/xlink" content-type="doi" xlink:type="simple">10.3897/zookeys.1283.184235.figure1</object-id><object-id xmlns:xlink="http://www.w3.org/1999/xlink" content-type="arpha" xlink:type="simple">6A17480C-C4CC-5293-AD3E-F26DEF42F321</object-id><label>Figure 1.</label><caption><p>Distribution records and habitats of the new species. <bold>A</bold>. Distribution map; <bold>B</bold>. Mt. Baegamsan, Sunchang-gun (type locality of <italic><tp:taxon-name><tp:taxon-name-part taxon-name-part-type="genus" reg="Pholcus">P.</tp:taxon-name-part> <tp:taxon-name-part taxon-name-part-type="species" reg="baegamsan">baegamsan</tp:taxon-name-part></tp:taxon-name></italic> sp. nov.); <bold>C</bold>. Mt. Garisan, Hongcheon-gun (type locality of <italic><tp:taxon-name><tp:taxon-name-part taxon-name-part-type="genus" reg="Pholcus">P.</tp:taxon-name-part> <tp:taxon-name-part taxon-name-part-type="species" reg="hongcheon">hongcheon</tp:taxon-name-part></tp:taxon-name></italic> sp. nov.); <bold>D</bold>. Boriam Temple, Namhae-gun (type locality of <italic><tp:taxon-name><tp:taxon-name-part taxon-name-part-type="genus" reg="Pholcus">P.</tp:taxon-name-part> <tp:taxon-name-part taxon-name-part-type="species" reg="namhae">namhae</tp:taxon-name-part></tp:taxon-name></italic> sp. nov.); <bold>E</bold>. Mt. Hwasan, Yeongcheon-si (type locality of <italic><tp:taxon-name><tp:taxon-name-part taxon-name-part-type="genus" reg="Pholcus">P.</tp:taxon-name-part> <tp:taxon-name-part taxon-name-part-type="species" reg="yeongcheon">yeongcheon</tp:taxon-name-part></tp:taxon-name></italic> sp. nov.).</p></caption><graphic xmlns:xlink="http://www.w3.org/1999/xlink" xlink:href="zookeys-1283-273_article-184235__-g001.jpg" id="oo_1702867.jpg" position="float" orientation="portrait" xlink:type="simple"><uri content-type="original_file" xlink:type="simple">https://binary.pensoft.net/fig/1702867</uri></graphic></fig></tp:treatment-sec><ref-list><ref id="B9"><mixed-citation xmlns:xlink="http://www.w3.org/1999/xlink" xlink:type="simple">Jang CM, Yoo JS, Kim ST, Bae YS (2025a) Rocky area inhabiting daddy long-legs spiders, <italic><tp:taxon-name><tp:taxon-name-part taxon-name-part-type="genus">Pholcus</tp:taxon-name-part></tp:taxon-name></italic> Walckenaer, 1805 (<tp:taxon-name><tp:taxon-name-part taxon-name-part-type="order">Araneae</tp:taxon-name-part></tp:taxon-name>: <tp:taxon-name><tp:taxon-name-part taxon-name-part-type="family">Pholcidae</tp:taxon-name-part></tp:taxon-name>) in mountainous mixed forests from South Korea. MDPI, Basel, Beijing, Wuhan, Barcelona, Belgrade, Novi Sad, Cluj, Manchester, 346–354. [printed version of: Forests 14(538): 1–8, 2023] <ext-link xlink:href="10.3390/books978-3-7258-3296-5" ext-link-type="doi" xlink:type="simple">https://doi.org/10.3390/books978-3-7258-3296-5</ext-link></mixed-citation></ref></ref-list></tp:taxon-treatment>
