# Supplementary material for: Four new spider species of the Pholcus phungiformes species group (Araneae, Pholcidae) from South Korea
Source: Zookeys. 2026 Jun 30;1283:273–96. doi: 10.3897/zookeys.1283.184235 (PMC13342931; doi:10.3897/zookeys.1283.184235)
Supplement: XML Treatment for Pholcus namhae [file zookeys.1283.184235-treatment4.xml]

<!DOCTYPE tp:taxon-treatment
  PUBLIC "-//TaxonX//DTD Taxonomic Treatment Publishing DTD v0 20100105//EN" "tax-treatment-NSO.dtd">
<tp:taxon-treatment xmlns:tp="http://www.plazi.org/taxpub"><tp:treatment-meta><kwd-group><label>Taxon classification</label><kwd>
                <named-content content-type="kingdom">Animalia</named-content>
              </kwd><kwd>
                <named-content content-type="order">Araneae</named-content>
              </kwd><kwd>
                <named-content content-type="family">Pholcidae</named-content>
              </kwd></kwd-group><mixed-citation publication-type="journal"><person-group><name><surname>Jang</surname><given-names>Chang Moon</given-names></name><name><surname>Yoo</surname><given-names>Jung Sun</given-names></name><name><surname>Lee</surname><given-names>Sue Yeon</given-names></name><name><surname>Kim</surname><given-names>Seung Tae</given-names></name></person-group><article-title>Four new spider species of the <italic><tp:taxon-name><tp:taxon-name-part taxon-name-part-type="genus" reg="Pholcus">Pholcus</tp:taxon-name-part> <tp:taxon-name-part taxon-name-part-type="species" reg="phungiformes">phungiformes</tp:taxon-name-part></tp:taxon-name></italic> species group (<tp:taxon-name><tp:taxon-name-part taxon-name-part-type="order" reg="Araneae">Araneae</tp:taxon-name-part></tp:taxon-name>, <tp:taxon-name><tp:taxon-name-part taxon-name-part-type="family" reg="Pholcidae">Pholcidae</tp:taxon-name-part></tp:taxon-name>) from South Korea</article-title><source>Zookeys</source><day>30</day><month>06</month><year>2026</year><volume>1283</volume><fpage>273</fpage><lpage>296</lpage><pub-id pub-id-type="doi">10.3897/zookeys.1283.184235</pub-id></mixed-citation></tp:treatment-meta><tp:nomenclature><tp:taxon-name><object-id xmlns:xlink="http://www.w3.org/1999/xlink" content-type="arpha" xlink:type="simple">36177567-EC35-57DD-8990-9CA9C78221E1</object-id>
                    		<tp:taxon-name-part taxon-name-part-type="genus" reg="Pholcus">Pholcus</tp:taxon-name-part> <tp:taxon-name-part taxon-name-part-type="species" reg="namhae">namhae</tp:taxon-name-part>
                    	
                    		<object-id xmlns:xlink="http://www.w3.org/1999/xlink" content-type="zoobank" xlink:type="simple">https://zoobank.org/20222F64-8632-4D87-852B-C50E04064D62</object-id>
                    	</tp:taxon-name><tp:taxon-status xmlns:xlink="http://www.w3.org/1999/xlink" xlink:type="simple">sp. nov.</tp:taxon-status><xref ref-type="fig" rid="F4">Figs 4</xref><xref ref-type="fig" rid="F6">, 6 C, 7C</xref></tp:nomenclature><tp:treatment-sec sec-type="Material examined"><title>Material examined.</title><p><bold><italic>Holotype</italic></bold>. South Korea • ♂ (<abbrev xmlns:xlink="http://www.w3.org/1999/xlink" content-type="institution" xlink:title="National Institute of Biological Resources, Seoul, South Korea" xlink:type="simple">NIBR</abbrev>, #TTQXIV0000000273); Gyeongsangnam-do; Namhae-gun; Sangju-myeon; Sangju-ri; Boriam Temple; <named-content xmlns:xlink="http://www.w3.org/1999/xlink" content-type="dwc:verbatimCoordinates" xlink:type="simple">34°45.138'N, 127°58.941'E</named-content>; alt. 650 m; 7 September 2023; C.M. Jang &amp; S.T. Kim leg. <bold><italic>Paratypes</italic></bold>. South Korea • ♀ (<abbrev xmlns:xlink="http://www.w3.org/1999/xlink" content-type="institution" xlink:title="National Institute of Biological Resources, Seoul, South Korea" xlink:type="simple">NIBR</abbrev>, #NIBRIV0000910312); same data as for holotype • 2♂♂ (<abbrev xmlns:xlink="http://www.w3.org/1999/xlink" content-type="institution" xlink:title="Incheon and Konkuk University, Seoul, South Korea" xlink:type="simple">KKU</abbrev>, #<abbrev xmlns:xlink="http://www.w3.org/1999/xlink" content-type="institution" xlink:title="Incheon and Konkuk University, Seoul, South Korea" xlink:type="simple">KKU</abbrev>-ARA-Phol-20190820-01), • 2♀♀ (<abbrev xmlns:xlink="http://www.w3.org/1999/xlink" content-type="institution" xlink:title="Incheon and Konkuk University, Seoul, South Korea" xlink:type="simple">KKU</abbrev>, #<abbrev xmlns:xlink="http://www.w3.org/1999/xlink" content-type="institution" xlink:title="Incheon and Konkuk University, Seoul, South Korea" xlink:type="simple">KKU</abbrev>-ARA-Phol-20190820-02); same locality as for holotype; 20 August 2019; S.T. Kim &amp; S.Y. Lee leg.</p></tp:treatment-sec><tp:treatment-sec sec-type="Diagnosis"><title>Diagnosis.</title><p><italic><tp:taxon-name><tp:taxon-name-part taxon-name-part-type="genus" reg="Pholcus">Pholcus</tp:taxon-name-part> <tp:taxon-name-part taxon-name-part-type="species" reg="namhae">namhae</tp:taxon-name-part></tp:taxon-name></italic> sp. nov. is similar to <italic><tp:taxon-name><tp:taxon-name-part taxon-name-part-type="genus" reg="Pholcus">Pholcus</tp:taxon-name-part> <tp:taxon-name-part taxon-name-part-type="species" reg="palgongensis">palgongensis</tp:taxon-name-part></tp:taxon-name></italic> Seo, 2014 (<xref ref-type="bibr" rid="B31">Seo 2014</xref>: figs 1R, S, 5A–D, G, H), but can be distinguished from the latter by the combination of the following characteristics: Males – uncus with a trifurcated distal tip and a round proximal tip (Fig. <xref ref-type="fig" rid="F4">4H, K</xref>); procursus with a large prolateral apophysis protruding markedly outward from the procursus (numbered 2 in Fig. <xref ref-type="fig" rid="F4">4H–J</xref>) vs uncus with a blunt non-trifurcated distal tip and lacking a proximal tip; procursus with a prolateral apophysis not protruding outward from the procursus. Females – anterior epigynal plate strongly emarginate posteromedially, knob short (Fig. <xref ref-type="fig" rid="F4">4E, F</xref>) vs anterior epigynal plate recurved posteromedially, knob moderately long; pore plates obovate, longitudinal (Fig. <xref ref-type="fig" rid="F4">4G</xref>) vs pore plates oval, horizontal.</p><fig id="F4" position="float" orientation="portrait"><object-id xmlns:xlink="http://www.w3.org/1999/xlink" content-type="doi" xlink:type="simple">10.3897/zookeys.1283.184235.figure4</object-id><object-id xmlns:xlink="http://www.w3.org/1999/xlink" content-type="arpha" xlink:type="simple">C4BD5118-24B9-56B0-87AF-09C9B4B70158</object-id><label>Figure 4.</label><caption><p><italic><tp:taxon-name><tp:taxon-name-part taxon-name-part-type="genus" reg="Pholcus">Pholcus</tp:taxon-name-part> <tp:taxon-name-part taxon-name-part-type="species" reg="namhae">namhae</tp:taxon-name-part></tp:taxon-name></italic> sp. nov. holotype male (<bold>A, C, D, H–K</bold>) and paratype female (<bold>B, E–G</bold>). <bold>A, B</bold>. Habitus (dorsal view); <bold>C, D</bold>. Chelicerae (<bold>C</bold>. Frontal view; <bold>D</bold>. Lateral view); <bold>E, F</bold>. Epigynum (<bold>E</bold>. Ventral view; <bold>F</bold>. Lateral view); <bold>G</bold>. Internal genitalia, dorsal view; <bold>H–J</bold>. Palp (<abbrev xmlns:xlink="http://www.w3.org/1999/xlink" xlink:title="dorso-distal apophysis" xlink:type="simple">1</abbrev> = dorso-distal apophysis, <abbrev xmlns:xlink="http://www.w3.org/1999/xlink" xlink:title="prolateral apophysis" xlink:type="simple">2</abbrev> = prolateral apophysis); <bold>K</bold>. Bulbal processes. Abbreviations: <abbrev xmlns:xlink="http://www.w3.org/1999/xlink" xlink:title="bulb" xlink:type="simple">B</abbrev> = bulb, <abbrev xmlns:xlink="http://www.w3.org/1999/xlink" xlink:title="distal apophysis" xlink:type="simple">DA</abbrev> = distal apophysis, <abbrev xmlns:xlink="http://www.w3.org/1999/xlink" xlink:title="embolus" xlink:type="simple">E</abbrev> = embolus, <abbrev xmlns:xlink="http://www.w3.org/1999/xlink" xlink:title="frontal apophysis" xlink:type="simple">FA</abbrev> = frontal apophysis, <abbrev xmlns:xlink="http://www.w3.org/1999/xlink" xlink:title="proximo-lateral apophysis" xlink:type="simple">PA</abbrev> = proximo-lateral apophysis, <abbrev xmlns:xlink="http://www.w3.org/1999/xlink" xlink:title="pore plate" xlink:type="simple">PP</abbrev> = pore plate, <abbrev xmlns:xlink="http://www.w3.org/1999/xlink" xlink:title="procursus" xlink:type="simple">Pr</abbrev> = procursus, <abbrev xmlns:xlink="http://www.w3.org/1999/xlink" xlink:title="prolatero-ventral modification" xlink:type="simple">Pvm</abbrev> = prolatero-ventral modification, <abbrev xmlns:xlink="http://www.w3.org/1999/xlink" xlink:title="uncus" xlink:type="simple">U</abbrev> = uncus. Scale bars in mm.</p></caption><graphic xmlns:xlink="http://www.w3.org/1999/xlink" xlink:href="zookeys-1283-273_article-184235__-g004.jpg" id="oo_1702870.jpg" position="float" orientation="portrait" xlink:type="simple"><uri content-type="original_file" xlink:type="simple">https://binary.pensoft.net/fig/1702870</uri></graphic></fig></tp:treatment-sec><tp:treatment-sec sec-type="Description"><title>Description.</title><p><bold>Male</bold> (holotype): Habitus as in Fig. <xref ref-type="fig" rid="F4">4A</xref>. Total length 5.16. Carapace: 1.76 long/1.69 wide. Eyes: ALE 0.19, <abbrev xmlns:xlink="http://www.w3.org/1999/xlink" xlink:title="anterior median eye" xlink:type="simple">AME</abbrev> 0.11, <abbrev xmlns:xlink="http://www.w3.org/1999/xlink" xlink:title="posterior lateral eye" xlink:type="simple">PLE</abbrev> 0.17, <abbrev xmlns:xlink="http://www.w3.org/1999/xlink" xlink:title="posterior median eye" xlink:type="simple">PME</abbrev> 0.14, <abbrev xmlns:xlink="http://www.w3.org/1999/xlink" xlink:title="distance between ALE-AME" xlink:type="simple">ALE-AME</abbrev> 0.04, <abbrev xmlns:xlink="http://www.w3.org/1999/xlink" xlink:title="distance between ALE-PLE" xlink:type="simple">ALE-PLE</abbrev> contiguous, <abbrev xmlns:xlink="http://www.w3.org/1999/xlink" xlink:title="distance between AMEs" xlink:type="simple">AME-AME</abbrev> 0.08, <abbrev xmlns:xlink="http://www.w3.org/1999/xlink" xlink:title="distance between AME–PME" xlink:type="simple">AME-PME</abbrev> 0.11, <abbrev xmlns:xlink="http://www.w3.org/1999/xlink" xlink:title="distance between PLE–PME" xlink:type="simple">PLE-PME</abbrev> 0.05, <abbrev xmlns:xlink="http://www.w3.org/1999/xlink" xlink:title="distance between PMEs in the eye region" xlink:type="simple">PME-PME</abbrev> 0.27. Legs: I 40.67 (10.14, 0.75, 10.17, 17.22, 2.39), II 27.41 (7.47, 0.74, 6.76, 10.90, 1.54), III 19.40 (5.60, 0.61, 4.70, 7.28, 1.21), IV 25.65 (7.33, 0.62, 6.42, 9.85, 1.43), tibia I <abbrev xmlns:xlink="http://www.w3.org/1999/xlink" xlink:title="length/diameter in the leg measurement" xlink:type="simple">L/d</abbrev> 56. Abdomen: 3.20 long/1.61 wide.</p><p>Carapace pale yellowish brown, cephalic region with pale blackish brown median and marginal bands, thoracic region with pale blackish brown radial and marginal bands (Fig. <xref ref-type="fig" rid="F4">4A</xref>). Chelicera with three apophyses; blunt proximo-lateral apophysis diagonally upward and protruding out of chelicera, short and blunt frontal apophysis protruding forward, and thick and pointed distal apophysis diagonally downward (Fig. <xref ref-type="fig" rid="F4">4C, D</xref>). Legs yellowish brown, retrolateral trichobothrium on tibia I at 5% proximally, tarsus I with &lt; 35 indistinct and irregular pseudosegments except 10 distally, leg formula I-II-IV-III. Abdomen cylindrical, pale and dull reddish brown with an elongate, longitudinal cardiac pattern and numerous black irregular spots (Fig. <xref ref-type="fig" rid="F4">4A</xref>). Palp (Fig. <xref ref-type="fig" rid="F4">4H–K</xref>): trochanter apophysis ~1/4 as long as femur, stubby, broad, distally rounded with a hair (Fig. <xref ref-type="fig" rid="F4">4H, J</xref>); palpal tibia with an oval prolatero-ventral modification (Fig. <xref ref-type="fig" rid="F4">4H</xref>); bulb pale yellowish brown, cordiform, appendix absent (Fig. <xref ref-type="fig" rid="F4">4H, K</xref>); uncus dull blackish brown with a trifurcated tip distally and a round tip proximally, medial surface granulated, pseudo-appendix absent (Fig. <xref ref-type="fig" rid="F4">4H, K</xref>); embolus unmodified, weakly sclerotized with some semi-transparent distal fringed processes (Fig. <xref ref-type="fig" rid="F4">4H, K</xref>); procursus large and pale brown with dark blackish brown margin, distinct ventral knee present, moderately sclerotized, two apophyses present, dorso-distal apophysis large and claw-shaped (numbered 1 in Fig. <xref ref-type="fig" rid="F4">4H–J</xref>), prolateral apophysis large with a pointed tip and protruding markedly outward from the procursus (numbered 2 in Fig. <xref ref-type="fig" rid="F4">4H–J</xref>); a single stout, black spine on the dorsal ridge (Fig. <xref ref-type="fig" rid="F6">6C</xref>).</p><p><bold>Female</bold> (paratype): General appearance similar to male, habitus as in Fig. <xref ref-type="fig" rid="F4">4B</xref>. Total length 4.96. Carapace: 1.64 long/1.72 wide. Eyes: ALE 0.18, <abbrev xmlns:xlink="http://www.w3.org/1999/xlink" xlink:title="anterior median eye" xlink:type="simple">AME</abbrev> 0.10, <abbrev xmlns:xlink="http://www.w3.org/1999/xlink" xlink:title="posterior lateral eye" xlink:type="simple">PLE</abbrev> 0.17, <abbrev xmlns:xlink="http://www.w3.org/1999/xlink" xlink:title="posterior median eye" xlink:type="simple">PME</abbrev> 0.15, <abbrev xmlns:xlink="http://www.w3.org/1999/xlink" xlink:title="distance between ALE-AME" xlink:type="simple">ALE-AME</abbrev> 0.04, <abbrev xmlns:xlink="http://www.w3.org/1999/xlink" xlink:title="distance between ALE-PLE" xlink:type="simple">ALE-PLE</abbrev> contiguous, <abbrev xmlns:xlink="http://www.w3.org/1999/xlink" xlink:title="distance between AMEs" xlink:type="simple">AME-AME</abbrev> 0.06, <abbrev xmlns:xlink="http://www.w3.org/1999/xlink" xlink:title="distance between AME–PME" xlink:type="simple">AME-PME</abbrev> 0.08, <abbrev xmlns:xlink="http://www.w3.org/1999/xlink" xlink:title="distance between PLE–PME" xlink:type="simple">PLE-PME</abbrev> 0.04, <abbrev xmlns:xlink="http://www.w3.org/1999/xlink" xlink:title="distance between PMEs in the eye region" xlink:type="simple">PME-PME</abbrev> 0.21. Legs: I 29.08 (7.30, 0.63, 7.32, 11.67, 2.16), II 19.89 (5.54, 0.57, 4.98, 7.45, 1.35), III 14.83 (4.35, 0.54, 3.53, 5.39, 1.02), IV 20.17 (5.82, 0.54, 5.09, 7.51, 1.21), tibia I <abbrev xmlns:xlink="http://www.w3.org/1999/xlink" xlink:title="length/diameter in the leg measurement" xlink:type="simple">L/d</abbrev> 46. Palp: Abdomen: 3.30 long/1.41 wide.</p><p>Epigynum (Fig. <xref ref-type="fig" rid="F4">4E, F</xref>): subcircular, longer than wide, anterior epigynal plate strongly emarginate posteromedially with sclerotized posterolateral margins, posterior epigynal plate narrow, knob very short and thick with a blunt tip. Internal genitalia (Fig. <xref ref-type="fig" rid="F4">4G</xref>): anterior arch triangularly recurved, pore plates obovate, pointed oval, vertical, separated far from the anterior arch, separated far from each other, both margins membranous.</p></tp:treatment-sec><tp:treatment-sec sec-type="Variation"><title>Variation.</title><p>Tibia I in three males (holotype and paratypes): 10.17, 11.37, 10.49. Tibia I in three females (paratypes): 7.32, 7.70, 7.64.</p></tp:treatment-sec><tp:treatment-sec sec-type="Habitat"><title>Habitat.</title><p>The species was hand-collected from rocky areas, such as rock walls and beneath rocks, in mountainous mixed forests (Fig. <xref ref-type="fig" rid="F1">1D</xref>).</p></tp:treatment-sec><tp:treatment-sec sec-type="Distribution"><title>Distribution.</title><p>Korea (Boriam Temple, Namhae-gun, Gyeongsangnam-do) (Fig. <xref ref-type="fig" rid="F1">1A</xref>).</p></tp:treatment-sec><tp:treatment-sec sec-type="Etymology"><title>Etymology.</title><p>The specific name is a noun in apposition referring to the type locality, Namhae-gun, Gyeongsangnam-do.</p></tp:treatment-sec><tp:treatment-sec><!--Section generated to contain objects referenced in tp:taxon-treatment.--><fig id="F6" position="float" orientation="portrait"><object-id xmlns:xlink="http://www.w3.org/1999/xlink" content-type="doi" xlink:type="simple">10.3897/zookeys.1283.184235.figure6</object-id><object-id xmlns:xlink="http://www.w3.org/1999/xlink" content-type="arpha" xlink:type="simple">84F0F762-D002-5F24-BE87-0FC3626BBE52</object-id><label>Figure 6.</label><caption><p>Dorsal spines. <bold>A</bold>. <italic><tp:taxon-name><tp:taxon-name-part taxon-name-part-type="genus" reg="Pholcus">Pholcus</tp:taxon-name-part> <tp:taxon-name-part taxon-name-part-type="species" reg="baegamsan">baegamsan</tp:taxon-name-part></tp:taxon-name></italic> sp. nov.; <bold>B</bold>. <italic><tp:taxon-name><tp:taxon-name-part taxon-name-part-type="genus" reg="Pholcus">Pholcus</tp:taxon-name-part> <tp:taxon-name-part taxon-name-part-type="species" reg="hongcheon">hongcheon</tp:taxon-name-part></tp:taxon-name></italic> sp. nov.; <bold>C</bold>. <italic><tp:taxon-name><tp:taxon-name-part taxon-name-part-type="genus" reg="Pholcus">Pholcus</tp:taxon-name-part> <tp:taxon-name-part taxon-name-part-type="species" reg="namhae">namhae</tp:taxon-name-part></tp:taxon-name></italic> sp. nov.; <bold>D</bold>. <italic><tp:taxon-name><tp:taxon-name-part taxon-name-part-type="genus" reg="Pholcus">Pholcus</tp:taxon-name-part> <tp:taxon-name-part taxon-name-part-type="species" reg="yeongcheon">yeongcheon</tp:taxon-name-part></tp:taxon-name></italic> sp. nov. (arrow points to a dorsal spine). Scale bars: 0.3 mm.</p></caption><graphic xmlns:xlink="http://www.w3.org/1999/xlink" xlink:href="zookeys-1283-273_article-184235__-g006.jpg" id="oo_1702872.jpg" position="float" orientation="portrait" xlink:type="simple"><uri content-type="original_file" xlink:type="simple">https://binary.pensoft.net/fig/1702872</uri></graphic></fig><fig id="F1" position="float" orientation="portrait"><object-id xmlns:xlink="http://www.w3.org/1999/xlink" content-type="doi" xlink:type="simple">10.3897/zookeys.1283.184235.figure1</object-id><object-id xmlns:xlink="http://www.w3.org/1999/xlink" content-type="arpha" xlink:type="simple">6A17480C-C4CC-5293-AD3E-F26DEF42F321</object-id><label>Figure 1.</label><caption><p>Distribution records and habitats of the new species. <bold>A</bold>. Distribution map; <bold>B</bold>. Mt. Baegamsan, Sunchang-gun (type locality of <italic><tp:taxon-name><tp:taxon-name-part taxon-name-part-type="genus" reg="Pholcus">P.</tp:taxon-name-part> <tp:taxon-name-part taxon-name-part-type="species" reg="baegamsan">baegamsan</tp:taxon-name-part></tp:taxon-name></italic> sp. nov.); <bold>C</bold>. Mt. Garisan, Hongcheon-gun (type locality of <italic><tp:taxon-name><tp:taxon-name-part taxon-name-part-type="genus" reg="Pholcus">P.</tp:taxon-name-part> <tp:taxon-name-part taxon-name-part-type="species" reg="hongcheon">hongcheon</tp:taxon-name-part></tp:taxon-name></italic> sp. nov.); <bold>D</bold>. Boriam Temple, Namhae-gun (type locality of <italic><tp:taxon-name><tp:taxon-name-part taxon-name-part-type="genus" reg="Pholcus">P.</tp:taxon-name-part> <tp:taxon-name-part taxon-name-part-type="species" reg="namhae">namhae</tp:taxon-name-part></tp:taxon-name></italic> sp. nov.); <bold>E</bold>. Mt. Hwasan, Yeongcheon-si (type locality of <italic><tp:taxon-name><tp:taxon-name-part taxon-name-part-type="genus" reg="Pholcus">P.</tp:taxon-name-part> <tp:taxon-name-part taxon-name-part-type="species" reg="yeongcheon">yeongcheon</tp:taxon-name-part></tp:taxon-name></italic> sp. nov.).</p></caption><graphic xmlns:xlink="http://www.w3.org/1999/xlink" xlink:href="zookeys-1283-273_article-184235__-g001.jpg" id="oo_1702867.jpg" position="float" orientation="portrait" xlink:type="simple"><uri content-type="original_file" xlink:type="simple">https://binary.pensoft.net/fig/1702867</uri></graphic></fig></tp:treatment-sec><ref-list><ref id="B31"><mixed-citation xmlns:xlink="http://www.w3.org/1999/xlink" xlink:type="simple">Seo BK (2014) Four new species of the genus <italic><tp:taxon-name><tp:taxon-name-part taxon-name-part-type="genus">Pholcus</tp:taxon-name-part></tp:taxon-name></italic> (<tp:taxon-name><tp:taxon-name-part taxon-name-part-type="order">Araneae</tp:taxon-name-part></tp:taxon-name>: <tp:taxon-name><tp:taxon-name-part taxon-name-part-type="family">Pholcidae</tp:taxon-name-part></tp:taxon-name>) from Korea. Korean Journal of Applied Entomology 53(4): 399–408.</mixed-citation></ref></ref-list></tp:taxon-treatment>
